# Supplementary material for: Research on the factors and path of sports industry development in China: A fsQCA study of 31 provinces
Source: PLoS One. 2024 Apr 16;19(4):e0298167. doi: 10.1371/journal.pone.0298167 (PMC11020534; doi:10.1371/journal.pone.0298167)
Supplement: S1 File — (ZIP) [file pone.0298167.s001.zip]

Archive with 2 entries (2 files):
- Fuzzy data.xlsx
- Raw data.xlsx
