# Supplementary material for: Research on the factors and path of sports industry development in China: A fsQCA study of 31 provinces
Source: PLoS One. 2024 Apr 16;19(4):e0298167. doi: 10.1371/journal.pone.0298167 (PMC11020534; doi:10.1371/journal.pone.0298167)
Supplement: S1 File — (ZIP) [file pone.0298167.s001.zip › Fuzzy data.xlsx]

## Sheet: Sheet1
Administrative Division Name	caseid	Sports industry development level	Digital development level	Technical innovation ability	Sports human resources	Policy instrument	Economic development level
Beijing Municipality	1	0.75	0.96	1	0.64	0.57	0.98
Tianjin Municipality	2	0.66	0.39	0.92	0.16	0.95	0.77
Hebei Province	3	0.68	0.59	0.44	0.71	0.06	0.13
Shanxi Province	4	0.15	0.26	0.19	0.6	0.71	0.5
Inner Mongolia Autonomous Region	5	0.17	0.15	0.11	0.36	0.88	0.66
Liaoning Province	6	0.51	0.45	0.63	0.61	0.07	0.5
Jilin Province	7	0.05	0.03	0.25	0.39	0.04	0.16
Heilongjiang Province	8	0.12	0.01	0.17	0.28	0.04	0.04
Shanghai Municipality	9	0.6	0.86	0.97	0.91	0.5	0.97
Jiangsu Province	10	0.96	0.93	0.84	0.97	0.79	0.92
Zhejiang Province	11	0.83	0.95	0.82	0.93	0.98	0.83
Anhui Province	12	0.52	0.22	0.62	0.49	0.95	0.54
Fujian Province	13	0.95	0.85	0.53	0.57	0.48	0.85
Jiangxi Province	14	0.55	0.39	0.41	0.32	0.29	0.51
Shandong Province	15	0.87	0.68	0.65	0.88	0.75	0.64
Henan Province	16	0.63	0.62	0.35	0.87	0.48	0.27
Hubei Province	17	0.75	0.59	0.65	0.79	0.57	0.67
Hunan Province	18	0.55	0.39	0.61	0.82	0.15	0.54
Guangdong Province	19	0.99	0.98	0.86	1	0.67	0.75
Guangxi Zhuang Autonomous Region	20	0.41	0.53	0.09	0.36	0.59	0.06
Hainan Province	21	0.05	0.6	0.05	0.08	0.08	0.45
Chongqing Municipality	22	0.48	0.76	0.61	0.26	0.13	0.67
Sichuan Province	23	0.72	0.51	0.57	0.75	0.44	0.47
Guizhou Province	24	0.08	0.3	0.57	0.19	0.92	0.07
Yunnan Province	25	0.09	0.07	0.13	0.51	0.74	0.22
Tibet Autonomous Region	26	0.05	0.09	0.03	0.04	0.06	0.19
Shaanxi Province	27	0.21	0.53	0.71	0.77	0.59	0.59
Gansu Province	28	0.07	0.39	0.25	0.28	0.06	0.01
Qinghai Province	29	0.07	0.15	0.07	0.05	0.13	0.18
Ningxia Hui Autonomous Region	30	0.05	0.53	0.35	0.05	0.58	0.4
Xinjiang Uyghur Autonomous Region	31	0.12	0.18	0.04	0.24	0.11	0.12
