# Supplementary material for: Research on the factors and path of sports industry development in China: A fsQCA study of 31 provinces
Source: PLoS One. 2024 Apr 16;19(4):e0298167. doi: 10.1371/journal.pone.0298167 (PMC11020534; doi:10.1371/journal.pone.0298167)
Supplement: S1 File — (ZIP) [file pone.0298167.s001.zip › Raw data.xlsx]

## Sheet: Sheet1
Administrative Division Name	caseid	Sports industry development level	Digital development level	Technical innovation ability	Sports human resources	Policy instrument	Economic development level
Beijing Municipality	1	704.1	0.77	6.31	4.7	30	183980
Tianjin Municipality	2	563.17	0.23	3.28	2.1	117	101614
Hebei Province	3	581.83	0.31	1.61	5.2	4	54172
Shanxi Province	4	139.1	0.2	1.12	4.4	50	64821
Inner Mongolia Autonomous Region	5	157	0.17	0.86	3.2	84	85422
Liaoning Province	6	336.94	0.24	2.04	4.5	5	65026
Jilin Province	7	13.14	0.09	1.27	3.3	1	55450
Heilongjiang Province	8	115.24	0.05	1.08	2.8	1	47266
Shanghai Municipality	9	470.26	0.56	4	7.5	21	173630
Jiangsu Province	10	1387.2	0.69	2.79	9.2	64	137039
Zhejiang Province	11	881	0.75	2.68	8	143	113032
Anhui Province	12	360.3	0.19	2.03	3.7	117	70321
Fujian Province	13	1324.01	0.54	1.78	4.2	20	116939
Jiangxi Province	14	402	0.23	1.55	3	15	65560
Shandong Province	15	968.58	0.38	2.1	6.9	55	81727
Henan Province	16	514.26	0.33	1.46	6.8	20	59410
Hubei Province	17	700	0.31	2.09	5.9	30	86416
Hunan Province	18	394.64	0.23	1.98	6.2	10	69440
Guangdong Province	19	1884	0.88	2.88	13.4	43	98285
Guangxi Zhuang Autonomous Region	20	288.04	0.27	0.79	3.2	32	49206
Hainan Province	21	0.17	0.32	0.56	1.3	6	63707
Chongqing Municipality	22	321.55	0.45	1.99	2.7	9	86879
Sichuan Province	23	648.02	0.26	1.87	5.5	19	64326
Guizhou Province	24	69.86	0.21	1.87	2.3	97	50808
Yunnan Province	25	72.09	0.13	0.95	3.8	54	57686
Tibet Autonomous Region	26	0.3	0.14	0.26	0.6	4	56831
Shaanxi Province	27	186.55	0.27	2.27	5.7	32	75360
Gansu Province	28	55.1	0.23	1.26	2.8	4	41046
Qinghai Province	29	51.1	0.17	0.69	0.8	9	56398
Ningxia Hui Autonomous Region	30	9.37	0.27	1.45	0.8	31	62549
Xinjiang Uyghur Autonomous Region	31	113.11	0.18	0.47	2.6	8	53593
